# Supplementary material for: Molecular Response to Combined Molecular- and External Radiotherapy in Head and Neck Squamous Cell Carcinoma (HNSCC)
Source: Cancers (Basel). 2021 Nov 9;13(22):5595. doi: 10.3390/cancers13225595 (PMC8615625; doi:10.3390/cancers13225595)
Supplement: Supplementary file 1 [file cancers-13-05595-s001.zip]

Archive with 1 entries (1 files):
- cancers-1453843-supplementary.pdf
